# Supplementary material for: Untargeted Blubber Metabolomics Reveals Biochemical Signatures Associated with Physiological Status in Live, Free-Ranging Bottlenose Dolphins
Source: Metabolites. 2026 Jul 6;16(7):473. doi: 10.3390/metabo16070473 (PMC13413900; doi:10.3390/metabo16070473)
Supplement: Supplementary file 1 [file metabolites-16-00473-s001.zip]

Archive with 1 entries (1 files):
- metabolites-4334620-supplementary.pdf
